# Supplementary material for: Nuclear and organelle genome assemblies of 5 Cucumis melo L. accessions, Ananas, Canton, PI 414723, Vedrantais, and Zhimali, belonging to diverse botanical groups
Source: G3 (Bethesda). 2025 May 13;15(7):jkaf098. doi: 10.1093/g3journal/jkaf098 (PMC12239611; doi:10.1093/g3journal/jkaf098)
Supplement: jkaf098_Supplementary_Data [file jkaf098_supplementary_data.zip]

Archive with 11 entries (11 files):
- Figure_S10_G3-2025-405864.docx
- Figure_S1_G3-2025-405864.docx
- Figure_S2_G3-2025-405864.docx
- Figure_S3_G3-2025-405864.docx
- Figure_S4_G3-2025-405864.docx
- Figure_S5_G3-2025-405864.docx
- Figure_S6_G3-2025-405864.docx
- Figure_S7_G3-2025-405864.docx
- Figure_S8_G3-2025-405864.docx
- Figure_S9_G3-2025-405864.docx
- File_S1_G3-2025-405864.xlsx
